# Supplementary material for: Effects of the combination of anti-PcrV antibody and bacteriophage therapy in a mouse model of Pseudomonas aeruginosa pneumonia
Source: Microbiol Spectr. 2024 Oct 23;12(12):e01781-24. doi: 10.1128/spectrum.01781-24 (PMC11619312; doi:10.1128/spectrum.01781-24)
Supplement: Supplemental material — Statistical data for each figure. [file spectrum.01781-24-s0001.xlsx]

## Sheet: Fiｇ3A_Survival
	Table S1: [Statistical data for each figure]
							Time after infection (hour)					p-values	p-values	p-values
	Fig3A_Survival	Group No.	Group	infection	treattment	n	0	4	8	12	24	vs. control	vs. untreated	vs. anti-PcrV&phage
		1	control	uninfected	untreared	5	5	5	5	5	5	-	0.002*	0.146
		2	saline	infected	untreared	14	14	14	13	11	1	0.002†	-	0.010‡
		3	anti-PcrV	infected	anti-PcrV	15	15	15	15	14	4	0.007†	0.579	0.025‡
		4	phage	infected	phage	17	17	16	15	15	7	0.031†	0.33	0.114
		5	anti-PcrV+phage	infected	anti-PcrV+phage	15	15	15	15	15	10	0.146	<0.010*	-
						body temperature (℃) mean±SD
	Fig3B_Body Temperature	Group	Group	infection	n	0	4	8	12	24
		1	control	uninfected	5	38.7±0.3	38.4±0.4	37.8±0.4	37.8±0.3	37.8±0.3
		2	saline	infected	14	38.3±0.4	29.6±0.6	28.8±0.6	28.7±0.7	27.1±0.0
		3	anti-PcrV	infected	15	38.5±0.3	30.3±1.0	31.7±1.8	33.3±2.2	32.1±2.2
		4	phage	infected	17	38.2±0.4	31.0±1.3	32.1±1.3	33.4±2.2	33.7±2.3
		5	anti-PcrV+phage	infected	15	38.±0.6	30.9±1.3	32.7±1.9	34.4±1.9	33.7±2.4
					vs. control (uninfected) (group #1)
		Group	Group	infection	0	4	8	12	24
		1	control	uninfected	-	-	-	-	-
		2	saline	infected	0.052	<0.001†	<0.001†	<0.001†	<0.001†
		3	anti-PcrV	infected	0.256	<0.001†	<0.001†	<0.001†	0.02†
		4	phage	infected	0.024†	<0.001†	<0.001†	<0.001†	0.004†
		5	anti-PcrV+phage	infected	0.58	<0.001†	<0.001†	<0.001†	<0.001†
					†p<0.05 vs group #1
					p-values vs. saline infected (group #2)
		Group	Group	infection	0	4	8	12	24
		1	control	uninfected	0.052	<0.001*	<0.001*	<0.001*
		2	saline	infected	-	-	-	-
		3	anti-PcrV	infected	0.143	0.051	<0.001*	<0.001*
		4	phage	infected	0.648	0.001*	<0.001*	<0.001*
		5	anti-PcrV+phage	infected	0.355	0.003*	<0.001*	<0.001*
					*p<0.05 vs group #2
	Fig4_activity					activity (cm/10s)
		Group	Group	infection	n (sorvivors)	median	95%CI-MAX	95%CI-MIN
		1	control	uninfected	4	77.595	109.991	40.7588
		2	saline	infected	13	19.67	25.2878	14.0061
		3	anti-PcrV	infected	15	37.67	41.6733	23.7774
		4	phage	infected	15	24.78	36.5237	19.9256
		5	anti-PcrV+phage	infected	15	39.24	54.9232	36.4088
		p-value vs control (uninfected, group #1)
		Group	Group	infection	p-value
		1	control	uninfected
		2	saline	infected	0.015†
		3	anti-PcrV	infected	0.018†
		4	phage	infected	0.018†
		5	anti-PcrV+phage	infected	0.018†
		p-value vs saline group (group #2)
		Group	Group	infection	p-value
		1	control	uninfected	0.015*
		2	saline	infected
		3	anti-PcrV	infected	0.008*
		4	phage	infected	0.058
		5	anti-PcrV+phage	infected	0.008*
	Fig5A_Lung weight	Group	Group	n	infection	mean
		1	control	5	uninfected	0.13±0.02
		2	saline	14	infected	0.46+0.04
		3	anti-PcrV	15	infected	0.46+0.08
		4	phage	17	infected	0.39±0.07
		5	anti-PcrV+phage	15	infected	0.36±0.06
		p-value vs control (uninfected, group #1)
		Group	Group	infection	p-value
		1	control	uninfected
		2	saline	infected	<0.001†
		3	anti-PcrV	infected	<0.001†
		4	phage	infected	<0.001†
		5	anti-PcrV+phage	infected	<0.001†
					†p<0.05 vs group #1
		p-value vs saline group (group #2)
		Group	Group	infection	p-value
		1	control	uninfected	<0.001*
		2	saline	infected
		3	anti-PcrV	infected	1
		4	phage	infected	0.038*
		5	anti-PcrV+phage	infected	0.001*
					*p<0.05 vs group #2
		p-value vs combined group (group #5)
		Group	Group	infection	p-value
		1	control	uninfected	<0.001‡
		2	saline	infected	0.001‡
		3	anti-PcrV	infected	0.002‡
		4	phage	infected	1
		5	anti-PcrV+phage	infected
					*p<0.05 vs group #5
	Fig5A_Bacteriology	Group	Group	infection	n (survivors)	median	95%CI-MAX	95%CI-MIN
		2	saline	infected	1	500000	1.89435e+06	219938
		3	anti-PcrV	infected	7	800000	2.97779e+06	840879
		4	phage	infected	7	400000	4.63371e+06	953299
		5	anti-PcrV+phage	infected	10	200000	1.79739e+06	-132618
		ratio below the initial bacterial dose (7.7× 106 CFU/g of normal lung tissue)
		Comparison (χ^2 test)		p-value
		anti-PcrV	phage	0.0001§1
		anti-PcrV	combined	0.0235§2
		phage	combined	0.9493
						MPO OD450	p-value
	Fig6_A MPO	Group	Group	infection	n	median [25th-75th]	vs control (group#1)	vs saline (group#2)	vs combined(group#5)
		1	control	uninfected	3	0.1 [0.07-0.12]	-	<0.001*	0.155
		2	saline	infected	14	1.66 [1.57-1.85]	<0.001†	-	<0.001§3
		3	anti-PcrV	infected	15	1.24 [1.09-1.50]	0.01†	0.005*	0.043§2
		4	phage	infected	17	1.26 [1.04-1.68]	0.006†	0.008*	0.02§1
		5	anti-PcrV+phage	infected	15	0.99 [0.75-1.23]	0.155	<0.001*	-
	Fig6_B TNFa
						TNFa pg/mL	p-value
		Group	Group	infection	n	median [25th-75th]	vs control (group#1)	vs saline (group#2)	vs combined(group#5)
		1	control	uninfected	3	0 [0-322]	-	0.012*	0.151
		2	saline	infected	14	3407 [1758-9156]	0.012†	-	0.06
		3	anti-PcrV	infected	15	3402 [3067-5312]	0.016†	0.818	0.094
	Fig6_C IL-1b	4	phage	infected	17	4472 [2298-5926]	0.017†	0.772	0.094
		5	anti-PcrV+phage	infected	15	2554 [0-4131]	0.151	0.06	-
						IL-1b pg/mL	p-value
		Group	Group	infection	n	median [25th-75th]	vs control (group#1)	vs saline (group#2)	vs combined(group#5)
		1	control	uninfected	3	2220 [1031-5441]	-	0.01*	0.191
	Fig6_D IL-6	2	saline	infected	14	11354 [7791-16262]	0.01†	-	0.029§3
		3	anti-PcrV	infected	15	9375 [6189-11161]	0.06	0.228	0.32
		4	phage	infected	17	9596 [6125-16952]	0.018†	0.674	0.062
		5	anti-PcrV+phage	infected	15	7699 [2212-10627]	0.191	0.029*	-
						IL-6 pg/mL	p-value
		Group	Group	infection	n	median [25th-75th]	vs control (group#1)	vs saline (group#2)	vs combined(group#5)
		1	control	uninfected	3	0 [0-0]	-	<0.001*	0.088
		2	saline	infected	14	102338 [87198-122641]	<0.001†	-	0.003§3
		3	anti-PcrV	infected	15	87110 [61137-136248]	0.003†	0.423	0.028§2
		4	phage	infected	17	68525 [18968-147670]	0.008†	0.151	0.1
		5	anti-PcrV+phage	infected	15	24227 [4416-89465]	0.088	0.003*	-
